# Supplementary material for: MRI Assessed Placental Location as a Diagnostic Tool of Placental Invasiveness and Maternal Peripartum Morbidity
Source: Diagnostics (Basel). 2024 Apr 29;14(9):925. doi: 10.3390/diagnostics14090925 (PMC11083786; doi:10.3390/diagnostics14090925)
Supplement: Supplementary file 1 [file diagnostics-14-00925-s001.zip]

Archive with 3 entries (2 files):
- sup file/
- sup file/Suppl Table S1.pdf
- sup file/Suppl Table S2.pdf
